# Supplementary material for: Characterising the application of the “progressive overload” principle of exercise training within cardiac rehabilitation: A United Kingdom-based community programme
Source: PLoS One. 2020 Aug 13;15(8):e0237197. doi: 10.1371/journal.pone.0237197 (PMC7425879; doi:10.1371/journal.pone.0237197)
Supplement: S1 Data — (CSV) [file pone.0237197.s001.csv]

	HR-CV	HR-AR	HRR-CV	HRR-AR	TRIMP	SRPE	RPE	CVTIME(MINS)	ARTIME(MINS)
Week1	90	87	36	32	23	130	2.59	17	10
Week2	88	84	33	28	20	147	2.9	21	10
Week3	89	85	34	29	23	162	2.95	24	9
Week4	90	86	36	30	25	170	2.98	25	9
Week5	91	87	37	30	26	171	2.9	27	10
Week6	92	89	40	34	29	184	3.07	30	9.5
Week7	92	89	39	33	31	186	2.95	30	11
Week8	94	90	42	35	35	205	3.25	32	10
				CVtime									ARtime									RPE
PATIENTSID	Week 1	Week 2	Week 3	Week 4	Week 5	Week 6	Week 7	Week 8		Week 1	Week 2	Week 3	Week 4	Week 5	Week 6	Week 7	Week 8		Week 1	Week 2	Week 3	Week 4	Week 5	Week 6	Week 7	Week 8
1	28.5	37	43.5	43	43.5	43.5	43.5	41		9	7	6	11.5	5.5	6.5	4.5	6		2.5	3	4	3	3.5	3	3	3
2	14.5	20.5	25.5	20	31.5	31.5	37	35.5		9.5	10	9	12.5	9.5	11.5	12	12		2	2.5	3	3	4	3.5	4	4
3	10.5	17.5	20	20	23.5	17	19.5	25		9	7.5	7.5	7	9.5	6.5	13.5	16		2	3	3	3	3	4.5	4.5	4.5
4	12	19	20.5	25.5	26.5	35	28	22		8	8	5.5	7.5	9.5	7.5	16.5	14.5		2	2	2	3	2.5	3	3	3.5
5	14	18.5	17	19	20	25	28.5	28.5		6	6.5	9.5	8	11.5	12.5	5.5	8		3	3.5	3	3	3	3	3	3
6	11.5	19	19	21	24.5	28	29.5	30		5.5	7.5	7	7	7.5	8	7.5	9.5		2.5	4	3	3	3	2.5	2.5	2.5
7	33.5	45	49	49.5	51	45.5	49.5	49		18	15.5	12.5	14	14	12	13	12		3.5	3.5	3.5	3.5	3.5	4.5	3	3.5
8	16.5	19.5	28	33.5	35	38.5	38.5	38.5		7.5	7.5	6.5	6.5	7	7.5	6	6.5		2.5	2.5	3	2.5	2.5	3	3	3
9	15.5	21.5	24.5	32	33	35	39	38.5		8	8	9	7	8.5	7.5	8	9.5		2.5	2.5	2.5	3.5	2.5	2.5	2.5	4
10	22.5	23	23	25	26	27.5	25	26.5		12	12.5	13	10.5	9.5	12.5	15	14		2.5	4	4	3.5	2.5	2.5	4	4
11	15	12.5	16	22	24	24	26	26.5		8.5	8	10	9	8	10	11	10		3	3.5	2	2	2.5	2	2	2.5
12	12	12	18	24.5	22.5	25.5	25.5	26		8.5	11.5	13	9	10.5	10.5	10	13		2	2.5	3	3	3.5	3	3	3
13	16	17.5	20	17.5	15.5	22	23.5	25		6	8	7	8	10.5	7	10	11		2.5	3	4	2.5	2	3.5	2.5	3
14	22	21.5	23	24.5	22.5	29	25.5	24		6	6.5	8.5	7	8.5	9	7.5	8		2.5	3	3.5	4	4	3.5	4	3
15	17	16.5	21.5	22	21.5	24.5	27	28.5		9	10.5	9.5	10.5	10.5	11.5	11	12		3	2.5	3	3	2.5	2	2	2.5
16	14.5	21	23.5	26.5	21.5	29.5	29.5	39		9.5	5.5	9.5	7.5	10.5	11.5	9	9		2.5	3	2	2	2.5	2	2	2.5
17	12.5	18	18	23.5	25	29.5	32.5	34		10	10.5	7.5	12	10	11	9.5	10		2.5	2.5	2.5	3	2	3	2	3.5
18	16.5	19	19.5	19.5	25.5	26				12.5	14	10	13	14.5	13.5				2.5	2.5	3	3	4	4
19	13	16	16.5	16.5	25	26	30	26.5		18.5	13	9.5	9	12	8.5	8.5	9.5		2.5	3	2	2.5	2.5	3	3	3
20	16.5	16	16.5	16.5	25	26	29.5	31.5		14.5	13	9.5	9	12	8.5	8	7		4	2	3	3	2	2.5	2	3
21	21.5	30	33.5	33	33	39	20	43.5		9.5	9	12.5	9.5	7	6	30	5		2.5	3	3	3.5	3.5	4	4	4
		CYCLO-ERGOMETER
	Pre-Time	Post-Time	Difference-TIME	%Difference-Time	Pre-Mets	Post-Mets	Difference-Mets	%Difference-Mets
1
2	8	10	2	25	7	8.3	1.3	18.57
3
4	4	8	4	100	3.43	5.4	1.97	57.43
5	5	10	5	100	2.57	5.22	2.65	103
6
7
8	10	10	0	0	7	10.3	3.3	47
9	6	2	-4	-66.66666667	3.5	1.2	-2.3	-66
10	4	4	0	0	3.57	3.57	0	0
11	6	7	1	16.66666667	4.3	4.4	0.1	2
12	2	4	2	100	1.48	3.1	1.62	109
13	4	10	6	150	1.4	5.5	4.1	293
14	6	6	0	0	5.31	5.31	0	0
15	7	8	1	14.28571429	2.7	3.4	0.7	26
16	6	10	4	66.66666667	4	6.5	2.5	63
17	6	9	3	50	4.8	6	1.2	25
18
19	6	7	1	16.66666667	4.3	4.1	-0.2	-5
20	8	4	-4	-50	7.91	4.4	-3.51	-44
21	8	10	2	25	5.41	7.24	1.83	34
